# Supplementary material for: Prognostic Value of Absolute Lymphocyte Count in Patients with Advanced Renal Cell Carcinoma Treated with Nivolumab plus Ipilimumab
Source: J Clin Med. 2023 Mar 21;12(6):2417. doi: 10.3390/jcm12062417 (PMC10053370; doi:10.3390/jcm12062417)
Supplement: Supplementary file 1 [file jcm-12-02417-s001.zip]

Archive with 1 entries (1 files):
- jcm-2236556-supplementary.pdf
